# Supplementary material for: Mediation Effect of Obesity on the Association of Socioeconomic Status with Blood Pressure in the Elderly Hypertensive Population
Source: Nutrients. 2024 Jul 24;16(15):2401. doi: 10.3390/nu16152401 (PMC11314009; doi:10.3390/nu16152401)
Supplement: Supplementary file 1 [file nutrients-16-02401-s001.zip]

Archive with 1 entries (1 files):
- nutrients-3065461-supplementary.pdf
